# Supplementary material for: CRISPR/Cas9-Driven Engineering of AcMNPV Using Dual gRNA for Optimized Recombinant Protein Production
Source: Viruses. 2025 Jul 25;17(8):1041. doi: 10.3390/v17081041 (PMC12390737; doi:10.3390/v17081041)
Supplement: Supplementary file 1 [file viruses-17-01041-s001.zip]

Archive with 1 entries (1 files):
- viruses-3749061-supplementary.pdf
